# Supplementary material for: Toxic Metal and Essential Element Concentrations in the Blood and Tissues of Pancreatic Ductal Adenocarcinoma Patients
Source: Toxics. 2024 Jan 1;12(1):32. doi: 10.3390/toxics12010032 (PMC10818929; doi:10.3390/toxics12010032)
Supplement: Supplementary file 1 [file toxics-12-00032-s001.zip]

Archive with 1 entries (1 files):
- toxics-2756311-supplementary.pdf
